# Supplementary material for: Transcription Factors ClrB and XlnR and Their Effect on the Transcription of Cellulase Genes in the Filamentous Fungus Penicillium verruculosum
Source: Int J Mol Sci. 2024 Dec 13;25(24):13373. doi: 10.3390/ijms252413373 (PMC11678864; doi:10.3390/ijms252413373)
Supplement: Supplementary file 1 [file ijms-25-13373-s001.zip]

Archive with 1 entries (1 files):
- ijms-3363768-supplementary.pdf
